# Supplementary material for: Back Propagation Artificial Neural Network Enhanced Accuracy of Multi-Mode Sensors
Source: Biosensors (Basel). 2025 Feb 26;15(3):148. doi: 10.3390/bios15030148 (PMC11940617; doi:10.3390/bios15030148)
Supplement: Supplementary file 1 [file biosensors-15-00148-s001.zip]

Archive with 1 entries (1 files):
- biosensors-3467916-supplementary.pdf
